# Supplementary material for: European and Mediterranean Myzocallidini Aphid Species: DNA Barcoding and Remarks on Ecology with Taxonomic Modifications in An Integrated Framework
Source: Insects. 2022 Nov 1;13(11):1006. doi: 10.3390/insects13111006 (PMC9693350; doi:10.3390/insects13111006)
Supplement: Supplementary file 1 [file insects-13-01006-s001.zip]

Archive with 2 entries (2 files):
- Table S1 - Host plants, sampling date, geographical coordinates, voucher numbers, Bold seq ID and Gb accession number of Myzocallis spp. analysed.pdf
- Table S2 - Sequences.xlsx
