# Supplementary material for: European and Mediterranean Myzocallidini Aphid Species: DNA Barcoding and Remarks on Ecology with Taxonomic Modifications in An Integrated Framework
Source: Insects. 2022 Nov 1;13(11):1006. doi: 10.3390/insects13111006 (PMC9693350; doi:10.3390/insects13111006)
Supplement: Supplementary file 1 [file insects-13-01006-s001.zip › Table S2 - Sequences.xlsx]

## Sheet: Foglio1
id
Myzocallis_MyzocallisA_coryli_ACEA016-14
Myzocallis_MyzocallisA_coryli_LHASA328-06
Myzocallis_MyzocallisA_coryli_OPPFM3712-17
Myzocallis_MyzocallisA_coryli_RFBAC109-07
Myzocallis_MyzocallisA_coryli_RDBAB1330-10
Myzocallis_MyzocallisA_coryli_RFBAC796-07
Myzocallis_MyzocallisA_coryli_RFBAD532-08
Myzocallis_MyzocallisA_coryli_GMGMN980-14
Myzocallis_MyzocallisA_coryli_RFBAC444-07
Myzocallis_MyzocallisA_coryli_LHASA279-06
Myzocallis_MyzocallisA_coryli_ACEA853-14
Myzocallis_MyzocallisA_coryli_ACEA470-14
Myzocallis_MyzocallisA_coryli_ACEA227-14
Myzocallis_MyzocallisA_coryli_779
Myzocallis_MyzocallisA_coryli_815
Myzocallis_MyzocallisA_coryli_817
Myzocallis_MyzocallisA_coryli_712
Myzocallis_MyzocallisA_coryli_724
Myzocallis_MyzocallisA_carpini_728
Myzocallis_MyzocallisA_carpini_ACEA415-14
Myzocallis_MyzocallisA_carpini_LHASA265-06
Myzocallis_MyzocallisA_carpini_RFBAD203-08
Myzocallis_MyzocallisA_carpini_753
Myzocallis_MyzocallisA_carpini_GMGMK1573-14
Myzocallis_MyzocallisA_boerneri_GBMIN66575-17
Myzocallis_MyzocallisA_boerneri_RFBAC112-07
Myzocallis_MyzocallisA_boerneri_GBMIN66577-17
Myzocallis_MyzocallisA_boerneri_719
Myzocallis_MyzocallisA_boerneri_723
Myzocallis_MyzocallisA_boerneri_725
Myzocallis_MyzocallisB_schreiberi_ACEA810-14
Myzocallis_MyzocallisA_occidentalis_811
Myzocallis_MyzocallisA_occidentalis_776
Myzocallis_MyzocallisA_occidentalis_768
Myzocallis_MyzocallisA_occidentalis_767
Myzocallis_MyzocallisB_schreiberi_828.1
Myzocallis_MyzocallisB_schreiberi_828.2
Myzocallis_MyzocallisB_schreiberi_826.2
Myzocallis_MyzocallisB_schreiberi_826.1
Myzocallis_MyzocallisB_schreiberi_748
Myzocallis_MyzocallisB_schreiberi_823
Myzocallis_MyzocallisB_schreiberi_765
Myzocallis_MyzocallisB_glandulosus_832.1
Myzocallis_MyzocallisB_glandulosus_832.2
Myzocallis_MyzocallisB_macrolepidis_713
Myzocallis_MyzocallisB_macrolepidis_790
Myzocallis_Pasekia_mediterraneus_784
Myzocallis_Pasekia_mediterraneus_783
Myzocallis_Pasekia_mediterraneus_740
Myzocallis_Pasekia_mediterraneus_785
Myzocallis_Pasekia_komareki_793
Myzocallis_Pasekia_komareki_764
Myzocallis_Pasekia_komareki_756
Myzocallis_Pasekia_komareki_735
Myzocallis_Pasekia_komareki_754
Myzocallis_Pasekia_komareki_714.1
Myzocallis_Pasekia_cocciferina_741
Myzocallis_Pasekia_cocciferina_709
Myzocallis_Pasekia_cocciferina_782
Myzocallis_Pasekia_cocciferina_715.32
Myzocallis_Pasekia_cocciferina_795
Myzocallis_Pasekia_cocciferina_727.37
Myzocallis_Agrioaphis_myricae_822.2
Myzocallis_Agrioaphis_myricae_822.1
Myzocallis_Agrioaphis_castanicola_HMAS469-11
Myzocallis_Agrioaphis_castanicola_RFBAD207-08
Myzocallis_Agrioaphis_castanicola_755
Myzocallis_Agrioaphis_castanicola_749
Myzocallis_Agrioaphis_castanicola_805
Myzocallis_Agrioaphis_castanicola_803
Myzocallis_Agrioaphis_castanicola_812
Myzocallis_Agrioaphis_castanicola_699.1
Myzocallis_Agrioaphis_castanicola_799
Myzocallis_Agrioaphis_castanicola_774
Myzocallis_Agrioaphis_castanicola_ACEA611
Myzocallis_Agrioaphis_castanicola_ACEA829
Myzocallis_Agrioaphis_castanicola_ACEA495
Myzocallis_Agrioaphis_leclanti_720
Myzocallis_Agrioaphis_leclanti_717
Myzocallis_Agrioaphis_leclanti_746
Myzocallis_Lineomyzocallis_walshii_760
Myzocallis_Lineomyzocallis_walshii_733
Myzocallis_Lineomyzocallis_walshii_LHASA280-06
Myzocallis_Lineomyzocallis_bellus_RDBA188-05
Myzocallis_Neomyzocallis_asclepiadis_RDBA089-05
Myzocallis_Neomyzocallis_asclepiadis_RDBAB387-07
Myzocallis_Neomyzocallis_asclepiadis_RFBAD448-08
Myzocallis_Neomyzocallis_asclepiadis_RFBAD491-08
Myzocallis_Neomyzocallis_asclepiadis_RFBAG369-11
Myzocallis_Neomyzocallis_asclepiadis_RFBAG589-12
Myzocallis_Neomyzocallis_asclepiadis_RFQC112-09
Myzocallis_Neomyzocallis_asclepiadis_RFQC385-11
Myzocallis_Lineomyzocallis_bellus_GMFRM154-15
Myzocallis_Lineomyzocallis_bellus_GMGSD595-12
Myzocallis_Lineomyzocallis_bellus_RDBA188-05
Myzocallis_Lineomyzocallis_bellus_RFBAC310-07
Myzocallis_MyzocallisA_boerneri_GBMHH5715-14
Myzocallis_MyzocallisA_boerneri_GBMIN66576-17
Myzocallis_MyzocallisA_carpini_PHNB400-11
Myzocallis_MyzocallisA_carpini_GBMHH18249-19
Myzocallis_MyzocallisA_carpini_GBMHH5716-14
Myzocallis_MyzocallisA_carpini_GBMIN66578-17
Myzocallis_MyzocallisA_carpini_GBMIN66579-17
Myzocallis_MyzocallisA_carpini_GBMIN66580-17
Myzocallis_MyzocallisA_carpini_GBMIN66581-17
Myzocallis_MyzocallisA_carpini_GMBMR065-17
Myzocallis_MyzocallisA_carpini_GMGMJ793-14
Myzocallis_MyzocallisA_carpini_GMGMJ854-14
Myzocallis_MyzocallisA_carpini_GMGMK1577-14
Myzocallis_MyzocallisA_carpini_GMGMK405-14
Myzocallis_MyzocallisA_carpini_GMGML1116-14
Myzocallis_MyzocallisA_carpini_GMGML1134-14
Myzocallis_MyzocallisA_carpini_GMGML1160-14
Myzocallis_MyzocallisA_carpini_GMGML1183-14
Myzocallis_MyzocallisA_carpini_GMGMM1350-14
Myzocallis_MyzocallisA_carpini_GMGMM1411-14
Myzocallis_MyzocallisA_carpini_GMGMP019-18
Myzocallis_MyzocallisA_carpini_GMGMP114-18
Myzocallis_MyzocallisA_carpini_GMGMP1352-18
Myzocallis_MyzocallisA_carpini_GMGMP1663-18
Myzocallis_MyzocallisA_carpini_GMGMP1680-18
Myzocallis_MyzocallisA_carpini_GMGMP216-18
Myzocallis_MyzocallisA_carpini_GMGMP2232-18
Myzocallis_MyzocallisA_carpini_GMGMP2349-18
Myzocallis_MyzocallisA_carpini_GMGMP2483-18
Myzocallis_MyzocallisA_carpini_GMGMP250-18
Myzocallis_MyzocallisA_carpini_GMGMP2598-18
Myzocallis_MyzocallisA_carpini_GMGMP2700-18
Myzocallis_MyzocallisA_carpini_GMGMP2953-18
Myzocallis_MyzocallisA_carpini_GMGMP3056-18
Myzocallis_MyzocallisA_carpini_GMGMP3200-18
Myzocallis_MyzocallisA_carpini_GMGMP416-18
Myzocallis_MyzocallisA_carpini_GMGMP4187-18
Myzocallis_MyzocallisA_carpini_GMGMP4745-18
Myzocallis_MyzocallisA_carpini_GMGMP475-18
Myzocallis_MyzocallisA_carpini_GMGMP5226-18
Myzocallis_MyzocallisA_carpini_GMGMP5486-18
Myzocallis_MyzocallisA_carpini_GMGMP5552-18
Myzocallis_MyzocallisA_carpini_GMGMP563-18
Myzocallis_MyzocallisA_carpini_GMGMP5661-18
Myzocallis_MyzocallisA_carpini_GMGMP6223-18
Myzocallis_MyzocallisA_carpini_GMGMP7008-18
Myzocallis_MyzocallisA_carpini_GMGMP7428-18
Myzocallis_MyzocallisA_carpini_GMGMP7736-18
Myzocallis_MyzocallisA_carpini_LHASA133-06
Myzocallis_MyzocallisA_carpini_LHASA135-06
Myzocallis_MyzocallisA_carpini_LHASA182-06
Myzocallis_MyzocallisA_carpini_LHASA251-06
Myzocallis_MyzocallisA_carpini_RFBAD383-08
Myzocallis_MyzocallisA_carpini_SMTPI4051-14
Myzocallis_MyzocallisA_carpini_SMTPI4060-14
Myzocallis_MyzocallisA_carpini_SMTPI4076-14
Myzocallis_Agrioaphis_castanicola_AACTA1543-20
Myzocallis_Agrioaphis_castanicola_CNBAK491-13
Myzocallis_Agrioaphis_castanicola_CNBAN419-13
Myzocallis_Agrioaphis_castanicola_GBMHH16898-19
Myzocallis_Agrioaphis_castanicola_GBMHH5717-14
Myzocallis_Agrioaphis_castanicola_GBMHH5718-14
Myzocallis_Agrioaphis_castanicola_GBMHH5719-14
Myzocallis_Agrioaphis_castanicola_GBMNB31589-20
Myzocallis_Agrioaphis_castanicola_HMAS470-11
Myzocallis_Agrioaphis_castanicola_HMAS471-11
Myzocallis_Agrioaphis_castanicola_HMAS472-11
Myzocallis_Agrioaphis_castanicola_HMAS473-11
Myzocallis_MyzocallisA_coryli_ACEA409-14
Myzocallis_MyzocallisA_coryli_CNFNQ1469-14
Myzocallis_MyzocallisA_coryli_CNFNQ1478-14
Myzocallis_MyzocallisA_coryli_CNFNQ1488-14
Myzocallis_MyzocallisA_coryli_CNFNQ1497-14
Myzocallis_MyzocallisA_coryli_CNLMD1558-14
Myzocallis_MyzocallisA_coryli_GBMHH5720-14
Myzocallis_MyzocallisA_coryli_GBMHH5721-14
Myzocallis_MyzocallisA_coryli_GBMHH5722-14
Myzocallis_MyzocallisA_coryli_GBMHH5723-14
Myzocallis_MyzocallisA_coryli_GBMHH5724-14
Myzocallis_MyzocallisA_coryli_GBMNB31587-20
Myzocallis_MyzocallisA_coryli_GMBUC1662-14
Myzocallis_MyzocallisA_coryli_GMGMJ547-14
Myzocallis_MyzocallisA_coryli_GMGMJ808-14
Myzocallis_MyzocallisA_coryli_GMGMP069-18
Myzocallis_MyzocallisA_coryli_GMGMP1021-18
Myzocallis_MyzocallisA_coryli_GMGMP2193-18
Myzocallis_MyzocallisA_coryli_GMGMP2723-18
Myzocallis_MyzocallisA_coryli_GMGMP2774-18
Myzocallis_MyzocallisA_coryli_GMGMP3029-18
Myzocallis_MyzocallisA_coryli_GMGMP3284-18
Myzocallis_MyzocallisA_coryli_GMGMP3345-18
Myzocallis_MyzocallisA_coryli_GMGMP3587-18
Myzocallis_MyzocallisA_coryli_GMGMP3940-18
Myzocallis_MyzocallisA_coryli_GMGMP4169-18
Myzocallis_MyzocallisA_coryli_GMGMP4494-18
Myzocallis_MyzocallisA_coryli_GMGMP4527-18
Myzocallis_MyzocallisA_coryli_GMGMP4706-18
Myzocallis_MyzocallisA_coryli_GMGMP4791-18
Myzocallis_MyzocallisA_coryli_GMGMP486-18
Myzocallis_MyzocallisA_coryli_GMGMP487-18
Myzocallis_MyzocallisA_coryli_GMGMP4906-18
Myzocallis_MyzocallisA_coryli_GMGMP5303-18
Myzocallis_MyzocallisA_coryli_GMGMP5501-18
Myzocallis_MyzocallisA_coryli_GMGMP5515-18
Myzocallis_MyzocallisA_coryli_GMGMP564-18
Myzocallis_MyzocallisA_coryli_GMGMP5774-18
Myzocallis_MyzocallisA_coryli_GMGMP589-18
Myzocallis_MyzocallisA_coryli_GMGMP6049-18
Myzocallis_MyzocallisA_coryli_GMGMP6120-18
Myzocallis_MyzocallisA_coryli_GMGMP6198-18
Myzocallis_MyzocallisA_coryli_GMGMP6253-18
Myzocallis_MyzocallisA_coryli_GMGMP6311-18
Myzocallis_MyzocallisA_coryli_GMGMP6424-18
Myzocallis_MyzocallisA_coryli_GMGMP6513-18
Myzocallis_MyzocallisA_coryli_GMGMP661-18
Myzocallis_MyzocallisA_coryli_GMGMP6664-18
Myzocallis_MyzocallisA_coryli_GMGMP7016-18
Myzocallis_MyzocallisA_coryli_GMGMP7251-18
Myzocallis_MyzocallisA_coryli_GMGMP7377-18
Myzocallis_MyzocallisA_coryli_GMGMP7623-18
Myzocallis_MyzocallisA_coryli_GMGMP8151-18
Myzocallis_MyzocallisA_coryli_GMGMP8561-18
Myzocallis_MyzocallisA_coryli_GMGMP8576-18
Myzocallis_MyzocallisA_coryli_GMGMP964-18
Myzocallis_MyzocallisA_coryli_KARTV079-15
Myzocallis_MyzocallisA_coryli_LHASA143-06
Myzocallis_MyzocallisA_coryli_LHASA345-06
Myzocallis_MyzocallisA_coryli_OPPFM3764-17
Myzocallis_MyzocallisA_coryli_OPPFM3774-17
Myzocallis_MyzocallisA_coryli_OPPFM3918-17
Myzocallis_MyzocallisA_coryli_RDBA736-06
Myzocallis_MyzocallisA_coryli_RFBAD580-08
Myzocallis_MyzocallisA_coryli_RFBAE716-09
Myzocallis_MyzocallisA_coryli_RFBAE921-09
Myzocallis_MyzocallisA_coryli_RFBAG626-12
Myzocallis_MyzocallisA_coryli_RFQC147-09
Myzocallis_MyzocallisA_coryli_RFQC270-11
Myzocallis_MyzocallisA_coryli_RFQC334-11
Myzocallis_MyzocallisA_coryli_RFQC336-11
Myzocallis_MyzocallisA_coryli_SSPEA731-15
Myzocallis_Lineomyzocallis_ephemerata_CNGBN3088-14
Myzocallis_Lineomyzocallis_ephemerata_RFBAC435-07
Myzocallis_Lineomyzocallis_ephemerata_SMTPO7534-15
Myzocallis_Neomyzocallis_punctatus_LHASA629-06
Myzocallis_Neomyzocallis_punctatus_RDBA057-05
Myzocallis_Neomyzocallis_punctatus_RFBAC300-07
Myzocallis_Neomyzocallis_punctatus_RFBAE681-09
Myzocallis_Neomyzocallis_punctatus_RFBAF019-11
Myzocallis_Lineomyzocallis_walshii_CNGBE015-14
Myzocallis_Lineomyzocallis_walshii_CNGBF1722-14
Myzocallis_Lineomyzocallis_walshii_CNGBF1723-14
Myzocallis_Lineomyzocallis_walshii_CNGBN3084-14
Myzocallis_Lineomyzocallis_walshii_CNGBN3090-14
Myzocallis_Lineomyzocallis_walshii_CNPPG787-12
Myzocallis_Lineomyzocallis_walshii_CNSLP400-13
Myzocallis_Lineomyzocallis_walshii_CNSLP401-13
Myzocallis_Lineomyzocallis_walshii_CNSLP402-13
Myzocallis_Lineomyzocallis_walshii_CNSLQ662-13
Myzocallis_Lineomyzocallis_walshii_GBMHH18144-19
Myzocallis_Lineomyzocallis_walshii_HPPPS087-13
Myzocallis_Lineomyzocallis_walshii_LHASA044-06
Myzocallis_Lineomyzocallis_walshii_LHASA111-06
Myzocallis_Lineomyzocallis_walshii_LHASA169-06
Myzocallis_Lineomyzocallis_walshii_LHASA266-06
Myzocallis_Lineomyzocallis_walshii_LHASA382-06
Myzocallis_Lineomyzocallis_walshii_LHASA384-06
Myzocallis_Lineomyzocallis_walshii_LHASA406-06
Myzocallis_Lineomyzocallis_walshii_LHASA407-06
Myzocallis_Lineomyzocallis_walshii_LHASA523-06
Myzocallis_Lineomyzocallis_walshii_LHASA605-06
Myzocallis_Lineomyzocallis_walshii_LHASA617-06
Myzocallis_Lineomyzocallis_walshii_LHASA657-06
Myzocallis_Lineomyzocallis_walshii_OPPHI1206-17
Myzocallis_Lineomyzocallis_walshii_RFBAC049-07
Myzocallis_Lineomyzocallis_walshii_RFQC020-09
Myzocallis_Lineomyzocallis_walshii_RFQC068-09
Myzocallis_Lineomyzocallis_walshii_RFQC094-09
Myzocallis_Lineomyzocallis_walshii_RFQC418-11
Myzocallis_Lineomyzocallis_walshii_RRSSA2073-15
Myzocallis_Lineomyzocallis_walshii_RRSSA4702-15
Myzocallis_Lineomyzocallis_walshii_RRSSA4720-15
Myzocallis_Lineomyzocallis_walshii_RRSSA4730-15
Myzocallis_Lineomyzocallis_walshii_SMTPO7528-15
Myzocallis_Pasekia_komareki_732
